# Supplementary material for: Comparison of Bacillus subtilis transcriptome profiles from two separate missions to the International Space Station
Source: NPJ Microgravity. 2019 Jan 7;5:1. doi: 10.1038/s41526-018-0061-0 (PMC6323116; doi:10.1038/s41526-018-0061-0)
Supplement: Supplementary file 1 — Table S1 [file 41526_2018_61_MOESM1_ESM.xlsx]

## Sheet: BRIC-21 Diff. Expressed Genes
Supplementary Table S1. Significantly differentially expressed genes from the BRIC-21 experiment.
Locus_Tag	log2FoldChange (DESeq)	p value (DESeq)	Log2FoldChange (limma)	p value (limma)	Expression	Gene.name	Annotation
BSU_misc_RNA_26	-1.73936	1.42e-09	-1.91864	9.56e-05	-1	NA	5'-UTR of pyrR
BSU_misc_RNA_27	-2.61666	1.55e-10	-2.95265	0.00117412	-1	NA	Small RNA in pyrR-pyrP intergenic region
BSU_misc_RNA_28	-2.17943	5.85e-05	-2.52226	0.00922692	-1	NA	Small RNA in pyrP-pyrB intergenic region
BSU_tRNA_36	1.02434	0.00242194	1.12918	0.00555944	1	trnD-Thr	threonyl transfer RNA
BSU_tRNA_80	1.03446	0.000425787	1.15283	0.00209578	1	trnE-Gly	glycyl transfer RNA
BSU00160	1.23504	4.37e-15	1.28071	1.1e-05	1	yaaH	general stress spore cortex lytic protein
BSU00730	-1.79892	2.51e-09	-1.84831	0.000239131	-1	cysK	cysteine synthase, trigger enzyme
BSU01910	1.07004	0.000208011	1.11024	0.00240965	1	skfA	spore killing factor
BSU01920	1.32645	0.000110531	1.41885	0.0029848	1	skfB	thioether bond forming radical SAM enzyme, catalyzes the first step in the maturation of spore killing factor
BSU02040	1.62031	7.18e-16	1.69501	1.2e-05	1	ybdN	unknown
BSU02050	1.94113	3.32e-15	2.03273	2.25e-05	1	ybdO	unknown
BSU02120	-1.17877	3.12e-05	-1.17901	0.00200132	-1	ybeC	similar to amino acid transporter
BSU02130	1.23429	5.78e-09	1.28197	0.000131749	1	glpQ	glycerophosphoryl diester phosphodiesterase
BSU02140	1.43296	9.71e-12	1.47922	5.35e-05	1	glpT	glycerol-3-phosphate transporter
BSU02310	1.46203	5.46e-19	1.51478	3.75e-06	1	ybfO	similar to erythromycin esterase
BSU02700	1.44423	7.4e-13	1.49962	2.81e-05	1	lip	extracellular lipase
BSU02710	1.93259	5.7e-35	1.9899	5.95e-07	1	yczC	unknown
BSU02780	2.16962	7.62e-25	2.29238	2.23e-06	1	ycdA	lipoprotein, required for swarming motility
BSU02950	1.53765	1.88e-12	1.62056	2.88e-05	1	yceI	nicotinate transporter
BSU03050	-3.2557	1.24e-27	-3.60917	3.18e-06	-1	ldh	L-lactate dehydrogenase
BSU03060	-3.1757	3.8e-39	-3.35147	5.97e-07	-1	lctP	L-lactate permease
BSU03180	-1.77334	3.85e-07	-1.836	0.00165616	-1	cah	cephalosporin-C deacetylase
BSU03190	-1.42632	5.11e-08	-1.47195	0.000354034	-1	ycgL	unknown
BSU03200	3.16166	6.55e-17	3.67064	8.84e-05	1	putB	proline dehydrogenase
BSU03210	1.64419	2.04e-12	1.72764	2.97e-05	1	putC	1-pyrroline-5-carboxylate dehydrogenase 2
BSU03280	-1.19466	0.000120922	-1.17503	0.0051786	-1	nasF	uroporphyrinogen methyltransferase
BSU03290	-1.63126	5.54e-09	-1.66075	0.000450804	-1	nasE	assimilatory nitrite reductase
BSU03300	-2.45286	7.18e-12	-2.65589	0.000286479	-1	nasD	assimilatory nitrite reductase
BSU03330	1.48219	3.13e-06	1.64479	0.000766547	1	nasA	nitrate transporter
BSU03480	2.61443	2.23e-21	2.91334	5.28e-06	1	srfAA	surfactin synthase subunit 1
BSU03490	3.05817	1.99e-40	3.2783	3.28e-07	1	srfAB	surfactin synthase subunit 2
BSU03510	3.16061	1.78e-45	3.36704	1.83e-07	1	srfAC	surfactin synthase subunit 3
BSU03520	3.18453	2.75e-37	3.45921	3.46e-07	1	srfAD	surfactin synthase thioesterase subunit
BSU03530	2.37316	4.67e-56	2.44109	7.72e-08	1	ycxA	unknown
BSU03770	1.08664	1.09e-05	1.1323	0.000634479	1	rapC	response regulator aspartate phosphatase C
BSU03870	-1.1251	1.28e-08	-1.15272	0.000123722	-1	ycnE	unknown
BSU03900	1.39098	3.38e-09	1.50411	9.58e-05	1	gabT	4-aminobutyrate aminotransferase
BSU04470	1.06577	3.59e-16	1.09344	1.11e-05	1	dctP	C4-dicarboxylate transport protein
BSU05200	1.18995	5.74e-11	1.24327	3.03e-05	1	ydeH	unknown
BSU05470	1.33746	3.69e-14	1.39207	1.13e-05	1	ydfM	primary manganese (II) efflux pump
BSU05490	1.11939	9.03e-07	1.20355	0.000196118	1	mhqO	hydroquinone-specific dioxygenase
BSU05720	-1.32218	3.37e-09	-1.32975	0.000193983	-1	ydhE	similar to macrolide glycosyltransferase
BSU06240	-1.44728	7.33e-07	-1.46094	0.000949701	-1	bdhA	acetoin reductase/butanediol dehydrogenase
BSU06510	1.08789	4.52e-09	1.11913	9.58e-05	1	purN	phosphoribosylglycinamide formyltransferase
BSU06520	1.34367	1.71e-12	1.38334	2.97e-05	1	purH	bifunctional purine biosynthesis protein PurH
BSU06530	1.7584	1.22e-26	1.80591	1.43e-06	1	purD	phosphoribosylamine--glycine ligase
BSU06830	1.09734	0.000215121	1.22321	0.00179161	1	rapH	response regulator aspartate phosphatase H
BSU07190	-1.62915	7.1e-06	-1.7587	0.00101842	-1	yezD	unknown
BSU07480	1.00429	5.37e-07	1.03063	0.000251522	1	yfmG	unknown
BSU07560	1.37278	2.65e-07	1.45223	0.000345533	1	pel	pectate lyase
BSU07840	1.1153	1.1e-06	1.21346	0.000277638	1	yfkN	c-di-AMP phosphodiesterase
BSU08170	1.40765	6.89e-09	1.49116	0.000121123	1	yfjA	unknown
BSU08540	1.04878	2.25e-10	1.09884	2.87e-05	1	yfhI	similar to antibiotic resistance protein
BSU08550	1.01239	0.000293421	1.12746	0.00114838	1	sspK	small acid-soluble spore protein K
BSU08770	1.02997	5.36e-06	1.10156	0.00035783	1	ygzA	unknown
BSU08800	1.70708	1.47e-09	1.88007	0.000133182	1	ygaK	similar to reticuline oxidase
BSU08810	1.93149	4.86e-05	2.66101	0.0010401	1	senS	transcriptional regulator of extracellular enzyme genes
BSU08820	3.51448	1.12e-43	3.70039	7.72e-07	1	katA	vegetative catalase
BSU09710	1.00569	2.91e-09	1.05121	5.85e-05	1	bmrC	multidrug resistance ABC transporter ATP-binding/permease protein
BSU09720	1.04637	3.01e-10	1.08825	4.08e-05	1	bmrD	multidrug resistance ABC transporter ATP-binding/permease protein
BSU10230	-1.1856	1.88e-05	-1.28807	0.00071678	-1	yhfH	unknown
BSU10350	1.33969	3.56e-10	1.39587	7.55e-05	1	yhfS	similar to acetyl-CoA acetyltransferase
BSU10360	1.38425	3.37e-09	1.45064	0.000127494	1	yhfT	similar to long-chain fatty-acid-CoA ligase, involved in surfactin production
BSU10370	3.81438	7.5e-40	4.09513	5.45e-06	1	bioY	S protein of biotin ECF transporter
BSU10430	-1.12955	0.000430774	-1.16917	0.00577989	-1	yhxD	general stress protein, similar to alcohol dehydrogenase
BSU10560	1.17809	9.97e-08	1.2198	0.000204178	1	ntdR	transcription activator of the ntdABCglcP operon
BSU10570	1.40464	1.38e-11	1.5001	2e-05	1	yhjN	unknown
BSU11190	2.09096	8.07e-20	2.18889	1.07e-05	1	argC	N-acetyl-gamma-glutamyl-phosphate reductase
BSU11200	2.64752	5.29e-20	2.85332	2.68e-05	1	argJ	N-acetylglutamate synthase
BSU11210	3.03819	1.06e-22	3.35723	2.35e-05	1	argB	N-acetylglutamate 5-phosphotransferase
BSU11220	3.62131	1.47e-33	3.99465	5.38e-06	1	argD	acetylornithine transaminase
BSU11230	3.00768	1.98e-21	3.39029	1.62e-05	1	carA	carbamoyl-phosphate transferase-arginine (subunit A)
BSU11240	3.03498	1.37e-23	3.33534	1.01e-05	1	carB	carbamoyl-phosphate transferase-arginine (subunit B)
BSU11250	1.84822	2.13e-12	1.91431	8.87e-05	1	argF	ornithine carbamoyltransferase
BSU11381	2.35997	1.02e-28	2.44974	2.19e-06	1	appA/1	oligopeptide ABC transporter, inactive pseudogene in strain 168
BSU11382	2.52016	9.03e-39	2.60934	5.4e-07	1	appA/2	oligopeptide ABC transporter, inactive pseudogene in strain 168
BSU11390	1.57568	3.34e-15	1.62612	1.82e-05	1	appB	oligopeptide ABC transporter (permease)
BSU11400	1.62922	2.92e-14	1.70662	2.26e-05	1	appC	oligopeptide ABC transporter (permease)
BSU11850	-1.05142	0.0007511	-1.08004	0.00562791	-1	yjcG	putative 2-5 RNA-ligase
BSU12010	2.37746	1.06e-11	2.67226	0.000300701	1	manP	trigger enzyme: mannose-specific phosphotransferase system, EIIBCA of the PTS
BSU12020	1.53204	9.82e-06	1.70495	0.00155507	1	manA	mannose-6-phosphate isomerase, required for proper cell wall synthesis
BSU12180	1.59797	1.49e-10	1.72107	7.42e-05	1	yjhA	unknown
BSU12190	1.61983	1.06e-14	1.72556	1.61e-05	1	yjhB	Nudix hydrolase, similar to mutator MutT protein
BSU12410	-1.46383	2.95e-25	-1.47096	1.32e-06	-1	yjoA	hypothetical protein BSU12410
BSU13580	1.06962	4.94e-14	1.09795	1.38e-05	1	mtnE	glutamine transaminase
BSU13640	1.34689	4.93e-16	1.39533	6.25e-06	1	spo0E	Spo0A-P phosphatase, control of the phosphorelay
BSU13650	1.09883	8.95e-09	1.15382	8.46e-05	1	eag	putative small membrane protein
BSU14009	1.14673	6.08e-09	1.21289	7.34e-05	1	ykzT	unknown
BSU14150	1.3589	0.00104255	1.64659	0.00452779	1	ykuN	flavodoxin, binds FMN, replaces ferredoxin under conditions of iron limitation, probably involved in electron transfer to nitric oxide synthase
BSU14160	1.32843	0.00122084	1.58079	0.00566577	1	ykuO	unknown
BSU15470	-1.58315	5.47e-11	-1.62872	7.06e-05	-1	pyrR	transcriptional antiterminator of the pyr operon
BSU15480	-2.0221	7.8e-05	-2.49083	0.0011003	-1	pyrP	uracil permease
BSU15490	-2.04742	0.000452407	-3.30681	0.00099341	-1	pyrB	aspartate carbamoyltransferase
BSU15500	-1.88357	0.00163806	-3.14245	0.00161803	-1	pyrC	dihydroorotase
BSU15590	-1.16263	0.000172519	-1.1741	0.0046533	-1	sat	sulfate adenylyltransferase
BSU15600	-1.10732	7.97e-05	-1.12713	0.00255102	-1	cysC	adenylyl-sulfate kinase
BSU15960	2.89434	7.73e-41	3.0621	2.37e-07	1	sivC	inhibitor of entry into sporulation via KinB or KinC
BSU17710	-1.30432	6.79e-12	-1.33067	4.05e-05	-1	tatAC	component of the twin-arginine translocation pathway
BSU18000	1.83133	3.83e-14	1.99354	1.38e-05	1	citB	aconitase, trigger enzyme
BSU18010	1.69728	1.73e-10	1.87614	5.16e-05	1	yneN	similar to thiol:disulfide oxidoreductase
BSU18290	1.24341	0.000168574	1.37891	0.00078201	1	yngL	unknown
BSU18300	1.26877	1.6e-11	1.34865	2.31e-05	1	ppsE	plipastatin synthase subunit E
BSU18310	1.24489	2.84e-07	1.37814	0.000153242	1	ppsD	plipastatin synthase subunit D
BSU18320	1.24647	6.27e-06	1.42407	0.000371056	1	ppsC	plipastatin synthase subunit C
BSU18330	1.30111	3.77e-08	1.42647	0.000113623	1	ppsB	plipastatin synthase subunit B
BSU18340	1.45916	1.51e-08	1.62388	0.000119146	1	ppsA	plipastatin synthase subunit A
BSU18820	1.47161	2.53e-06	1.6671	0.000314536	1	yobB	unknown
BSU18920	-1.0983	2.42e-07	-1.13719	0.000229955	-1	phrK	response regulator aspartate phosphatase (RapK) regulator, controls ComA activity
BSU19060	-1.02423	1.04e-09	-1.03644	7.89e-05	-1	yobR	unknown
BSU19180	-1.06863	2.29e-09	-1.0727	5.66e-05	-1	des	phospholipid desaturase
BSU19190	-1.08374	4.32e-05	-1.07228	0.00152198	-1	desK	two-component sensor kinase, regulation of cold shock expression of des
BSU19840	2.30448	4.21e-10	2.69398	5.66e-05	1	yotL	SPb prophage; similar to transcription regulator (Xre family)
BSU19850	1.87743	5.67e-05	2.24716	0.000307712	1	yotK	SPb prophage; unknown
BSU20360	-1.00116	0.00552394	-1.10121	0.00272367	-1	yorJ	SPb prophage; unknown
BSU20480	-1.10535	7.07e-05	-1.14174	0.00108124	-1	yoqX	SPb prophage; unknown
BSU20580	-1.90462	4.52e-10	-1.93623	0.000430243	-1	yoqM	SPb prophage; unknown
BSU20610	-1.06781	0.00905728	-1.16159	0.00893826	-1	yoqJ	SPb prophage; unknown
BSU20740	-1.46858	0.00511326	-1.88048	0.00114079	-1	yopW	SPb prophage; unknown
BSU20750	-1.51075	5.13e-05	-1.66955	0.000158133	-1	yopV	SPb prophage; unknown
BSU20760	-1.10357	2.4e-07	-1.14639	0.000215909	-1	yopU	SPb prophage; unknown
BSU20770	-1.0969	1.65e-06	-1.14159	0.000370718	-1	yopT	SPb prophage; unknown
BSU20820	-1.08003	0.000134488	-1.12203	0.00156296	-1	yopO	SPb prophage; similar to transcription regulator (Xre family)
BSU20830	-1.07938	7.94e-06	-1.11584	0.000584619	-1	yopN	SPb prophage; unknown
BSU20840	-1.09556	4.58e-06	-1.14486	0.000448714	-1	yopM	SPb prophage; unknown
BSU21050	-1.07243	6.01e-05	-1.09557	0.00144126	-1	yonN	SPb prophage; DNA-binding protein HU 2
BSU21110	-1.02794	0.000825581	-1.01597	0.00445627	-1	yonF	SPb prophage; unknown
BSU21320	-1.59375	3.07e-07	-1.63877	0.00120094	-1	yomL	SPb prophage; unknown
BSU21329	-1.51975	4.51e-06	-1.57335	0.00249329	-1	youB	SPb prophage; unknown
BSU21330	1.47046	4.14e-10	1.57786	5.03e-05	1	yomK	SPb prophage; unknown
BSU21420	1.08627	0.0073731	1.33607	0.00983224	1	bhlA	SPb prophage; holin-like protein
BSU21430	1.16238	0.000809547	1.38562	0.00273178	1	bhlB	SPb prophage; holin-like protein
BSU21440	1.02312	0.000348026	1.18494	0.0016608	1	bdbB	SPb prophage; thiol-disulfide oxidoreductase
BSU21450	1.24412	7.2e-05	1.46157	0.00117031	1	yolJ	SPb prophage; sublancin S-glycosyltransferaseycosyltransferase
BSU21460	1.19504	0.000786741	1.47416	0.0026663	1	bdbA	SPb prophage; thiol-disulfide oxidoreductase
BSU21470	1.42052	1.32e-06	1.61276	0.000434878	1	sunT	SPb prophage; sublancin 168 lantibiotic antimicrobial precursor peptide
BSU21500	1.39695	6.11e-09	1.47015	4.36e-05	1	uvrX	SPb prophage; UV-damage repair protein
BSU22540	1.00025	3.76e-07	1.06833	0.000171742	1	qcrC	menaquinol:cytochrome c oxidoreductase (cytochrome b/c subunit)
BSU23150	-1.0759	1.39e-09	-1.08368	8.04e-05	-1	resA	extracytoplasmic thioredoxin, cytochrome c biogenesis, reduces disulfide bonds in apo-cytochrome prior to the attachment of heme
BSU23980	1.63	4.74e-11	1.71967	6.19e-05	1	artP	high affinity arginie ABC transporter (ATP-binding protein)
BSU24620	2.21623	3.54e-25	2.32584	1.97e-06	1	tasA	major component of biofilm matrix, forms amyloid fibers
BSU24630	2.37224	7.75e-25	2.50844	3.95e-06	1	sipW	bifunctional signal peptidase I that controls surface-adhered biofilm formation and processes TasA and TapA
BSU24640	2.76604	1.93e-34	2.92769	1.01e-06	1	tapA	TasA anchoring/assembly protein
BSU24950	-1.13685	0.000214573	-1.10289	0.00386153	-1	pstBB	phosphate ABC transporter (ATP-binding protein)
BSU24960	-1.4313	2.35e-05	-1.39385	0.00306795	-1	pstBA	phosphate ABC transporter (ATP-binding protein)
BSU24970	-1.36838	6.54e-05	-1.31651	0.00408014	-1	pstA	ABC transporter (permease)
BSU24980	-1.41386	5.37e-07	-1.4077	0.000655483	-1	pstC	ABC transporter (permease)
BSU24990	-1.53166	9.13e-07	-1.5154	0.00110141	-1	pstS	ABC transporter (binding protein)
BSU25020	-1.10199	6.95e-07	-1.09568	0.000394318	-1	sodA	superoxide dismutase, general stress protein
BSU25740	1.04376	3.57e-09	1.08829	6.13e-05	1	yqeB	unknown
BSU26140	1.027	7.38e-05	1.108	0.00103768	1	yqbE	similar to phage-related protein
BSU26490	1.73201	5.22e-16	1.84906	1.14e-05	1	yrkJ	unknown
BSU26500	2.31562	5.1e-19	2.49789	8.13e-06	1	yrkI	unknown
BSU26510	2.6255	2.51e-28	2.80154	1.46e-06	1	yrkH	unknown
BSU26530	3.21925	6.73e-26	3.62435	3.1e-06	1	yrkF	unknown
BSU26540	3.15797	2.51e-28	3.46863	2.74e-06	1	yrkE	unknown
BSU27120	1.20412	0.000127771	1.3027	0.00255371	1	sigV	RNA polymerase ECF-type sigma factor, required for resistance to lytic enzymes
BSU27240	-1.7544	2.91e-29	-1.78257	1.31e-06	-1	yrhC	unknown
BSU27250	-2.51656	5.07e-29	-2.6392	1.64e-06	-1	yrhB	cystathionine lyase/ homocysteine gamma-lyase
BSU27260	-2.152	3.97e-18	-2.2321	2.04e-05	-1	mccA	O-acetylserine-thiol-lyase
BSU27280	-1.27477	1.22e-09	-1.28616	0.000123641	-1	yrrT	putative AdoMet-dependent methyltransferase
BSU27830	2.3662	2.52e-14	2.54596	0.000102389	1	coxA	spore cortex protein
BSU27840	3.71413	1.8e-42	3.95142	1.52e-06	1	safA	morphogenetic protein associated with SpoVID, major organizer of the inner spore coat
BSU27850	3.89828	3.82e-48	4.15376	9.6e-07	1	nadA	quinolinate synthase
BSU27860	3.53137	2.68e-37	3.82616	2.29e-06	1	nadC	nicotinate-nucleotide diphosphorylase (carboxylating)
BSU27870	3.25471	1.36e-42	3.41956	6.76e-07	1	nadB	L-aspartate oxidase
BSU27880	1.20954	3.94e-07	1.23845	0.000345219	1	nifS	cysteine desulfurase, required for NAD biosynthesis
BSU29300	-1.11329	0.000296695	-1.25048	0.00170474	-1	ribR	Rriboflavin kinase with preference for dihydroriboflavin, binds FMN riboswitches of the rib operon and of ribU to allow expression even in the presence of FMN, required for the conversion of S-methyl-cysteine to cysteineNA-binding riboflavin kinase RibR
BSU29310	-1.02123	0.000430774	-1.1187	0.00211859	-1	cmoJ	alkyl monooxygenase, required for the conversion of S-methyl-cysteine to cysteine
BSU29320	-1.19637	0.0057171	-1.47131	0.0075597	-1	cmoI	required for the conversion of S-methyl-cysteine to cysteine
BSU29340	-1.41977	9.55e-06	-1.5511	0.00100265	-1	tcyN	L-cystine ABC transporter (ATP-binding protein)
BSU29350	-1.12067	0.00121277	-1.27116	0.00199337	-1	tcyM	L-cystine ABC transporter (permease)
BSU29360	-1.3273	0.000106156	-1.49863	0.00183377	-1	tcyL	L-cystine ABC transporter (permease)
BSU29370	-1.33153	8.69e-07	-1.42114	0.000383851	-1	tcyK	L-cystine ABC transporter (binding protein)
BSU29380	-1.64775	3.5e-07	-1.80103	0.000668705	-1	tcyJ	L-cystine ABC transporter (binding protein)
BSU29390	-1.19556	0.000346068	-1.27678	0.00313168	-1	snaA	sulphur N-acetylase, required for the conversion of S-methyl-cysteine to cysteine
BSU29400	-1.74133	1.96e-08	-1.8079	0.000674352	-1	ascR	alkyl-sulphur catabolism regulator, transcriptional activator of the snaA-tcyJKLMNcmoOIJ-ribR-sndA-ytnM operon
BSU29430	2.11429	1.93e-12	2.24688	7.95e-05	1	ytzD	unknown
BSU29440	2.57004	1.04e-24	2.67197	6.03e-06	1	argH	argininosuccinate lyase
BSU29450	2.50405	2.43e-26	2.60685	3.97e-06	1	argG	argininosuccinate synthase
BSU30180	2.59121	2.78e-33	2.68559	1.61e-06	1	ytbQ	unknown
BSU30190	3.09912	1.57e-38	3.25289	1.82e-06	1	bioI	cytochrome P450 enzyme
BSU30200	4.34587	5.52e-62	4.64026	5.7e-07	1	bioB	biotin synthase
BSU30210	4.77373	2.14e-93	5.04689	6.88e-08	1	bioD	dethiobiotin synthase
BSU30220	3.344	1.44e-54	3.50051	2.11e-07	1	bioF	8-amino-7-oxononanoate synthase
BSU30230	4.57423	4.85e-109	4.75343	2.35e-08	1	bioA	L-lysine-8-amino-7-oxononanoate aminotransferase
BSU30240	5.63119	1.01e-122	5.94388	4.9e-08	1	bioW	pimeloyl-CoA synthase (6-carboxyhexanoate-CoA ligase)
BSU30650	-1.15447	2.98e-07	-1.17717	0.000288846	-1	dps	iron storage protein, general stress protein, resistance against ethanol and paraquat stresses stress and survival at low temperatures
BSU30660	-1.5815	7.26e-24	-1.60173	2.02e-06	-1	ytkA	unknown
BSU30670	-1.02295	6.5e-05	-1.03217	0.0014563	-1	luxS	S-ribosylhomocysteine lyase, autoinducer-2 production protein, required for surface spreading motility (sliding) of B. subtilis natto and biofilm formation
BSU30720	1.45387	1.49e-05	1.6111	0.00123612	1	ythB	cytochrome bd menaquinol oxidase subunit II
BSU30739	1.27025	0.000217716	1.37979	0.000627774	1	ytzL	unknown
BSU30740	3.95094	2.01e-96	4.10985	8.27e-09	1	mntD	manganese ABC transporter (permease)
BSU30750	3.96906	6e-99	4.12409	7.52e-09	1	mntC	manganese ABC transporter (membrane protein)
BSU30760	3.83323	1.37e-86	3.98077	1.75e-08	1	mntB	manganese ABC transporter (ATP-binding protein)
BSU30770	3.12457	4.33e-40	3.32392	3.85e-07	1	mntA	manganese ABC transporter (binding protein, lipoprotein)
BSU31080	1.28561	0.000254517	1.59585	0.00223398	1	bslA	bacterial hydrophobin, forms water-repellent surface layer of the biofilm, required for sliding
BSU31250	1.41643	2.63e-09	1.47453	0.000120567	1	tlpA	membrane-bound chemotaxis receptor, methyl-accepting chemotaxis protein
BSU31850	1.03997	2.37e-06	1.11017	0.000362977	1	yueC	membrane protein, part of the type VII protein secretion system YukD-YukC-YukB-YueB-YueC
BSU31860	1.26549	5.74e-11	1.33269	3.47e-05	1	yueB	membrane protein, part of the type VII protein secretion system YukD-YukC-YukB-YueB-YueC, receptor for phage SPPI
BSU31875	1.40541	6.83e-11	1.51268	3.79e-05	1	yukB	membrane FtsK/SpoIIIE-like ATPase, part of the type VII protein secretion system YukD-YukC-YukB-YueB-YueC
BSU31890	1.35977	3.4e-09	1.48222	7.59e-05	1	yukC	membrane pseudokinase-like protein, part of the type VII protein secretion system YukD-YukC-YukB-YueB-YueC
BSU31900	1.72281	4.84e-20	1.79886	5.06e-06	1	yukD	Ubiquitin-like protein, part of the type VII protein secretion system YukD-YukC-YukB-YueB-YueC, putative bacteriocin
BSU31959	2.30683	2.08e-21	2.40828	9.29e-06	1	ybdZ	unknown
BSU31960	2.66223	4.02e-31	2.76625	1.52e-06	1	dhbF	diinvolved in 2,3-dihydroxybenzoate biosynthesismodular nonribosomal peptide synthase
BSU31970	2.3458	1.89e-18	2.4607	2.13e-05	1	dhbB	isochorismatase
BSU31980	2.30041	1.17e-21	2.39336	7.87e-06	1	dhbE	2,3-dihydroxybenzoate-AMP ligase (bacillibactin synthetase component E)
BSU31990	2.48008	1.83e-29	2.57241	2.25e-06	1	dhbC	isochorismate synthase
BSU32000	2.49616	1.89e-25	2.59901	5.16e-06	1	dhbA	2,3-dihydro-2,3-dihydroxybenzoate dehydrogenase
BSU32010	2.3097	3.99e-18	2.51142	8.09e-06	1	besA	trilactone hydrolase, catalyses ferri-bacillibactin hydrolysis leading to cytosolic iron release
BSU32030	2.6798	2.06e-44	2.76083	3.2e-07	1	yuiG (bioYB)	putative S protein of a second biotin ECF transporter
BSU32410	1.30079	4.93e-14	1.3435	1.65e-05	1	pucH	allantoinase
BSU32450	1.0734	0.00167115	1.31902	0.00355298	1	pucL	uricase, urate oxidase
BSU32470	1.68166	1.87e-07	1.8778	0.000171944	1	pucE	xanthine dehydrogenase
BSU32480	1.15529	0.000223215	1.33901	0.00127171	1	pucD	xanthine dehydrogenase
BSU32530	1.08624	4.8e-08	1.16592	9.49e-05	1	pucF	allantoate amidohydrolase
BSU33140	1.20169	0.000712378	1.49637	0.00185606	1	yvqJ	similar to to macrolide-efflux protein
BSU33230	1.06333	8.49e-07	1.12794	0.00019245	1	sigO	RNA polymerase sigma factor SigO (with RsoA)
BSU33239	2.01262	2.14e-12	2.18394	5.18e-05	1	yvrJ	may be involved in response to acid stress
BSU33240	1.8793	3.35e-12	2.06496	5.08e-05	1	oxdC	oxalate decarboxylase
BSU33250	1.04187	4.52e-09	1.07552	8.28e-05	1	rsiO	anti-Sigma factor (SigO-RsoA)
BSU33490	2.37188	2.53e-06	3.37943	0.000117821	1	cadA	cadmium transporting ATPase, resistance to cadmium
BSU33750	1.73567	1.52e-10	1.90405	8.96e-05	1	sdpA	required for SdpC toxin maturation
BSU33760	2.93376	3.74e-45	3.05311	3.85e-07	1	sdpB	membrane protein, required for SdpC toxin maturation
BSU33770	4.40911	4.21e-98	4.61146	1.51e-08	1	sdpC	toxin, collapses the proton motive force and induces autolysis, kills non-sporulating cells, induces activity of SigW
BSU33800	1.72459	1.65e-19	1.80082	5.4e-06	1	opuCD	glycine betaine/carnitine/choline/arsenobetaine/arsenocholine ABC transporter
BSU33810	1.45167	4.62e-08	1.59421	0.000166698	1	opuCC	glycine betaine/carnitine/choline/arsenobetaine/arsenocholine ABC transporter (binding protein)
BSU33820	1.68732	7.49e-13	1.81545	2.69e-05	1	opuCB	glycine betaine/carnitine/choline/arsenobetaine/arsenocholine ABC transporter
BSU33830	1.47791	1.32e-10	1.55863	7.26e-05	1	opuCA	glycine betaine/carnitine/choline/arsenobetaine/arsenocholine ABC transporter (ATP-binding protein)
BSU33840	1.20676	5.21e-08	1.27236	0.00016531	1	opcR	transcriptional repressor of the opuBA-BB-BC-BD and opuCA-CB-CC-CD operons
BSU33850	1.01776	3.25e-05	1.10639	0.000613593	1	yvbG	unknown
BSU34080	-1.74736	4.14e-08	-1.8347	0.000537811	-1	yvfS	similar to ABC transporter (transmembrane subunit)
BSU34090	-1.7302	2.16e-08	-1.79047	0.000512809	-1	yvfR	similar to ABC transporter (ATP-binding protein)
BSU34290	1.01189	3.12e-06	1.09952	0.000295983	1	epsI	glycosyltransferase, synthesis of extracellular poly-N-acetylglucosamine
BSU34350	1.11903	4.18e-09	1.16892	8.44e-05	1	epsC	UDP-sugar epimerase, required for extracellular polysaccharide synthesis, this gene is inactive in B. subtilis 168
BSU34360	1.01461	6.42e-07	1.03942	0.000250903	1	epsB	extracellular polysaccharide synthesis, protein tyrosine kinase
BSU34420	-1.54851	1.74e-06	-1.63652	0.000681452	-1	yveF	unknown
BSU34490	-1.05469	3.01e-10	-1.07333	5.82e-05	-1	yvdS	similar to multidrug-efflux transporter
BSU34500	-1.11422	3.38e-09	-1.14409	9.54e-05	-1	yvdR	similar to multidrug-efflux transporter
BSU34510	-1.12873	3.2e-10	-1.14252	7.26e-05	-1	yvdQ	putative spore coat protein
BSU34860	-1.69691	0.0034598	-2.24126	0.00492694	-1	hisI	phosphoribosyl-AMP cyclohydrolase / phosphoribosyl-ATP pyrophosphohydrolase
BSU34870	-1.68696	0.00370893	-2.22081	0.00531996	-1	hisF	imidazole glycerol phosphate synthase (synthase subunit)
BSU35060	1.18561	7.1e-06	1.26086	0.000674725	1	cypX	pulcherrimin biosynthesis; cytochrome P450, cyclo-l-leucyl-l-leucyl dipeptide oxidase
BSU35070	1.93489	5.77e-11	2.11158	0.000106092	1	yvmC	pulcherrimin biosynthesis; cyclodipeptide synthase
BSU35080	3.70211	5.64e-47	3.90954	1.13e-06	1	pchR	transcriptional repressor (MarR family), controls the expression of genes involved in pulcherriminic acid biosythesis
BSU35090	1.69941	3.86e-15	1.77093	1.58e-05	1	yvmA	similar to multidrug transporter
BSU35310	-1.64378	5.38e-06	-1.64938	0.00226274	-1	hpf	general stress protein, required for ribosome dimerization in the stationary phase, required for protection against paraquat stress
BSU36000	-2.6751	6.79e-12	-2.86376	0.000568928	-1	alsD	acetolactate decarboxylase
BSU36010	-2.09862	0.000174323	-2.7961	0.00205574	-1	alsS	acetolactate synthase
BSU36668	-1.6305	0.00170179	-1.9709	0.00975308	-1	ywzE	unknown , putative pseudogene
BSU37040	1.24505	8.33e-07	1.36816	0.000228809	1	ywkB	unknown
BSU37050	1.24496	3.39e-05	1.41676	0.000733005	1	maeA	malic enzyme, required for malate dependent catabolite repression of the pftAB operon
BSU37240	-2.1011	9.56e-12	-2.19121	0.000255778	-1	ywiE	minor cardiolipin synthetase, general stress protein, required for protection against paraquat stress
BSU37250	-2.57882	7.7e-20	-2.67207	2.24e-05	-1	narI	nitrate reductase (gamma subunit)
BSU37260	-2.86211	3.03e-20	-3.01219	3.89e-05	-1	narJ	chaperone for the nitrate reductase (protein J)
BSU37270	-3.15397	6.42e-25	-3.32042	1.31e-05	-1	narH	nitrate reductase (beta subunit)
BSU37280	-3.23761	1.36e-26	-3.40514	7.22e-06	-1	narG	nitrate reductase (alpha subunit)
BSU37290	-2.46917	7.72e-07	-3.21786	0.000168941	-1	arfM	transcriptional regulation of anaerobic genes
BSU37300	-2.27351	2.82e-16	-2.42512	2.93e-05	-1	ywiC	unknown
BSU37310	-2.14206	6.84e-18	-2.20442	2.1e-05	-1	fnr	transcriptional regulator of anaerobic genes
BSU37320	-3.02613	2.17e-25	-3.16118	1.24e-05	-1	narK	nitrite extrusion protein
BSU37350	-2.91046	4.42e-23	-3.1661	9.42e-06	-1	sboA	subtilosin A
BSU37360	-2.70239	1.24e-08	-3.30697	0.00213167	-1	sboX	bacteriocin-like product
BSU37370	-1.68309	5.12e-06	-1.68579	0.00570917	-1	albA	radical S-adenosylmethionine enzyme, antilisterial bacteriocin (subtilosin) production
BSU37380	-1.98026	4.55e-07	-2.05622	0.00615372	-1	albB	antilisterial bacteriocin (subtilosin) production
BSU37390	-1.9211	5.24e-07	-1.95205	0.00474285	-1	albC	ABC transporter (ATP-binding protein), export of antilisterial bacteriocin (subtilosin)
BSU37400	-1.91617	8.05e-07	-1.93605	0.00551168	-1	albD	ABC transporter (membrane protein), export of antilisterial bacteriocin (subtilosin)
BSU37410	-1.86775	0.000544224	-2.29325	0.00467995	-1	albE	antilisterial bacteriocin (subtilosin) production
BSU37420	-2.06837	0.00012014	-2.60831	0.00286289	-1	albF	antilisterial bacteriocin (subtilosin) production
BSU37430	-2.4421	4.76e-10	-2.56514	0.00235796	-1	albG	antilisterial bacteriocin (subtilosin) production
BSU37440	-2.13349	9.42e-05	-2.7721	0.00302022	-1	ywhL	unknown
BSU37670	-1.02709	3.54e-08	-1.0382	0.000110048	-1	hemQ	coproheme decarboxylase
BSU37750	2.3319	9.94e-11	2.9094	5.55e-05	1	ywfA	similar to chloramphenicol resistance
BSU37780	1.101	0.000307943	1.31011	0.00165542	1	rocA	arginine, ornithine and citrulline utilization; 3-hydroxy-1-pyrroline-5-carboxylate dehydrogenase
BSU37800	1.61906	1.43e-07	1.78525	0.00042936	1	sivA	inhibitor of KinA autophosphorylation, and subsequent entry into sporulation
BSU38060	-3.09367	1.17e-27	-3.28304	9.54e-06	-1	ywcJ	similar to nitrite transporter
BSU38070	-1.60208	3.76e-09	-1.65606	0.000312403	-1	sacT	transcriptional antiterminator for the sacP-sacA-ywdA operon
BSU38730	-3.03016	4.57e-23	-3.27067	1.2e-05	-1	cydD	ABC transporter required for expression of cytochrome bd (ATP-binding protein)
BSU38740	-3.27286	2.44e-24	-3.50674	2.05e-05	-1	cydC	ABC transporter required for expression of cytochrome bd (ATP-binding protein)
BSU38750	-3.43396	5.36e-28	-3.64405	1.8e-05	-1	cydB	cytochrome bd ubiquinol oxidase (subunit II), high affinity terminal oxidase
BSU38760	-3.15336	1.6e-18	-3.557	5.57e-05	-1	cydA	cytochrome bd ubiquinol oxidase (subunit I), high affinity terminal oxidase
BSU38840	1.04155	0.000161889	1.17928	0.000899043	1	yxkD	unknown
BSU39250	-1.51164	3.64e-09	-1.52408	0.000190817	-1	yxiE	unknown
BSU39460	-1.11405	8.24e-08	-1.13963	0.000168944	-1	yxeQ	putative dehydratase
BSU39470	-1.39937	5.16e-08	-1.49277	0.000237269	-1	sndB	N-acetylcysteine deacetylase
BSU39480	-1.58285	2.35e-10	-1.68672	8.15e-05	-1	yxeO	putative S-(2-succino)cysteine ABC transporter (ATP-binding protein)
BSU39490	-1.63854	2.24e-07	-1.85018	0.000397017	-1	yxeN	putative S-(2-succino)cysteine ABC transporter (permease)
BSU39500	-1.78789	1.82e-09	-1.96025	0.000188126	-1	yxeM	putative S-(2-succino)cysteine ABC transporter (binding protein)
BSU39510	-1.73924	1.19e-09	-1.86886	0.000194911	-1	snaB	S-(2-succino)cysteine N-acetyltransferase
BSU39520	-1.78287	3.15e-08	-1.98206	0.000396814	-1	yxeK	N-acetyl S-(2-succino)cysteine oxygenase
BSU39960	1.00202	9.42e-05	1.0838	0.00103972	1	yxaI	putative membrane protein
BSU40180	4.55393	1.1e-104	4.76879	1.55e-08	1	yydF	secreted peptide, controls LiaR-LiaS activity
BSU40460	1.00301	0.000554765	1.07964	0.00103022	1	yyzB	unknown
BSU40720	1.18173	0.000149945	1.26395	0.00216442	1	yyaT	unknown
